# Supplementary material for: Use of magnetic resonance imaging to determine laterality of meniscal size in healthy volunteers
Source: PLoS One. 2020 Jan 23;15(1):e0228040. doi: 10.1371/journal.pone.0228040 (PMC6977720; doi:10.1371/journal.pone.0228040)
Supplement: S1 File — The measurements taken from the MRIs of the knees of healthy patients in cm. (XLSX) [file pone.0228040.s001.xlsx]

## Sheet: Mid-Coronal view
	Right Knee						Left Knee
	MM Height	MM Width	MM Medial Eminence Width	LM Height	LM Width	LM lateral Eminence Width	MM Hight	MM Width	MM Medial Eminence Width	LM Hight	LM width	LM Lateral Eminence Width
1	5.66	8.98	32.53	8.05	9.55	34.16	6.17	9.59	33.69	7.9	9.71	33.49
2	3.82	9.11	25.87	5.21	10.24	25.47	4.7	6.43	25.94	5.46	9.89	28.98
3	3.54	7.38	36.46	4.05	14.38	33.07	4	5.63	34.47	4.87	13.47	35.15
4	4.76	19.3	26.12	4.76	13.41	28	4.47	7.29	27.76	4.73	8.97	30.12
5	4.91	13.12	25.24	5.19	8.19	26.18	7.77	7.49	26.18	6.81	9.12	22.2
6	3.7	13.78	29.9	6.05	8.74	29.58	6.72	8.43	33.28	5.38	8.07	27.56
7	3.07	8.39	23.61	6.54	10.28	31.32	4	13.12	27.58	6.33	11.92	30.85
8	4.76	8.99	30.71	5.26	12.42	35.19	4.52	17.09	28.96	5.77	12.05	33.48
9	4.2	7.3	33	4.2	6	28.2	5	6.2	31.5	4.8	6.99	26.25
10	7.2	8.9	34	8.3	12.3	34.5	6.5	8	33.3	7.8	11.9	34
11	5.25	9.15	24.27	6.37	7.05	26.28	5.31	8.23	23.38	6.62	6.83	28.27
12	5.76	7.95	30.15	5.67	5.9	31.1	5.53	8.23	31.27	5.92	5.13	33.12
13	4.85	7	27.77	4.27	10.1	28.55	4.28	5.83	25.44	5.08	8.74	30.49
14	6.41	5.83	21.75	5.66	9.97	27	6.1	6.41	24.27	6.41	7.77	27.38
15	6.31	7.34	28.98	5.61	8.71	33.66	5	6.42	30.62	5.16	7.74	35.99
16	5.3	10.7	35.3	6.1	9.8	34.7	4.55	9.32	33.06	4.86	11.08	29.7
17	7.21	8.43	38.38	5.96	9.91	37.78	4.2	11	30.6	6.3	9.2	33.2
18	6.6	8.7	34.5	7.2	11.4	40	5.7	7.4	35.7	6.3	12.2	37.4
19	4.72	6.4	28.88	5.51	8.39	26.88	4.34	5.91	26.01	4.89	7.58	27.79
20	7.53	8.24	27.3	7.53	8.94	27.06	5.88	7.53	27.06	5.65	10.59	27.29
21	6.03	7.6	25.74	6.69	9.77	30.4	5.71	7.93	27.96	5.63	11.87	28.36
22	6.12	3.77	24.31	4.91	7.71	29.22	4.91	7.25	29.69	5.61	8.96	28.98
23	4.45	6.12	24.07	5.38	13.59	26.41	5.16	6.55	23.84	5.4	14.51	25.94
24	3.77	7.82	22.82	4.24	4.94	25.88	4.47	4.71	24	5.41	8.47	25.41
25	4.76	8.5	25.18	4.48	9.41	32.47	4.01	9.41	25.18	4.94	9.44	31.53
26	4.4	8.6	31.1	3.4	6.3	30.5	3.5	7	33.5	3.9	6.8	32
27	5.23	6.54	21.51	5.15	6.36	28.52	4.21	4.82	23.14	5.88	5.78	27.81
28	4.96	8.55	24.94	4	9.89	27.29	4.94	6.39	26.35	4.94	11.06	25.88
29	4.45	8.95	33.73	6.34	7.53	31.54	4.26	9.55	32.47	6.51	6.87	30.31
30	4.24	10.12	26.82	7.39	16.71	35.53	5.18	8.47	34.82	6.12	18.88	35.53
31	6.3	7.2	36.32	6.27	12.05	31.06	5.11	6.21	34.06	7.28	10.91	32.56
32	3.78	6.08	27.7	4.88	5.52	35.27	3.89	7.12	28.52	5.01	6.12	35.92
33	4.08	9.63	23.61	4.31	15.77	24.31	5.14	11.69	27.81	4.82	10.52	24.55
34	4.2	8.5	33.2	6.5	13.3	27.3	5.48	10.06	36.1	6.94	15.25	29.9
35	4.3	6.9	31.2	3.7	5.9	32.7	5.2	7.1	33.7	4.1	6.32	35.2
36	3.89	5.49	24.66	4.85	8.54	24.66	4.68	5.66	23.88	5.25	8.55	21.94
37	4.7	6.7	23.5	6.17	12.33	28.16	4.7	5.44	24.08	6.26	11.07	26.8
38	6.19	7.26	29.86	7.09	10.98	30.02	6.46	7.99	28.68	6.76	8.24	30.02

## Sheet: Mid-Sagittal_Medial View
	Right Knee:					Left Knee:
	MM Ant.Height	MM Ant.Width	MM Post.Height	MM Post.Width	MM Whole Legnth	MM Ant.Height	MM Ant.Width	MM Post.Height	MM Post.Width	MM Whole Length
1	4.73	10.55	5.63	14.24	45.88	4.44	9.55	6.63	15.17	47.41
2	3.83	6.63	6.22	11.93	38.71	2.34	5.4	4.27	11.92	32.72
3	5.41	9.33	4.69	9.61	47.61	4.95	10.31	4.08	9.26	48.03
4	5.18	9.25	4.85	17.77	39.06	3.79	8.97	6	17.91	40.24
5	6.46	9.63	6.78	14.35	41.37	5.62	10.56	7.51	14.26	40.43
6	5.82	7.71	8.61	23.04	53.24	4.04	5.98	8.9	21.56	54.73
7	3.35	8.41	7.47	9.49	33.19	6.01	10.35	4.91	22.51	41.14
8	6.69	9.48	8.01	14.91	51.04	5.13	10.14	7.79	13.7	50.16
9	4.92	8.9	4.26	7.1	35.2	4.5	9.2	4.6	8.5	37.5
10	7.2	12.1	9	17.1	50.2	6.6	11.7	8.5	16.6	49.9
11	4.03	7.43	5.51	13.45	42.52	4.88	7.02	4.87	10.47	41.32
12	3.59	7.76	4.67	12.34	41.53	4.26	6.53	4.93	11.59	42.79
13	4.87	8	4.99	14.88	40.39	5.77	8.43	4.7	11.53	41.72
14	4.05	7.85	7.38	14.96	39.42	4.08	6.63	5.77	12.72	38.45
15	7.54	10.16	7.97	18.09	46.48	5.61	5.61	11.93	18.84	43.24
16	5.3	11.2	8.2	16.3	48.6	3.92	9.72	6.74	14.92	49.42
17	5.6	7.2	4.1	11.1	37.6	7.6	10.05	6.65	11.44	47.69
18	5.7	8.3	6.3	11.6	47.9	6.3	7.8	6.4	11.4	46.3
19	3.38	7.37	5.23	13.63	39.67	2.89	6.88	4.5	12.05	38.18
20	6.18	11.29	6.14	12.1	44.47	6.79	13.2	6.16	15.8	43.53
21	5.19	9.1	5.76	14.63	41.28	5.14	7.96	6.23	15.03	38.64
22	4.63	8.07	7.38	14.07	42.3	3.98	8.18	6.31	16.06	37.4
23	5.17	8.69	6.48	13.84	44.63	4.82	7.2	6.52	13.84	38.1
24	4.95	8.5	4.71	12.16	40.24	4.11	5.18	4.76	11.64	39.29
25	5.86	9.58	7.06	18.9	38.82	5.37	8.71	5.42	17.92	44
26	5.3	9.3	4.6	8.1	40	5	8.5	4.2	8.4	42
27	4.21	7.02	5.23	12.25	35.06	4.5	8.49	6.33	13.84	36.23
28	4.21	8	7.56	16.32	39.29	4.06	6.84	6.14	14.81	35.76
29	3.21	7.34	4.99	9.54	35.42	2.96	6.95	4.68	9.9	36.23
30	4.62	7.82	5.33	18.55	44.71	5.18	8.47	7.31	21.2	47.29
31	4.44	8.91	5.02	9.32	42.47	3.63	7.61	4.08	8.91	43.31
32	4.44	8.68	5.34	7.83	37.46	4.92	9.16	6.01	8.32	38.58
33	4.91	7.98	5.23	17.06	37.63	4.95	7.05	5.25	14.68	38.8
34	5.6	8.9	7.1	13.1	43.9	5.74	8.69	5.88	12.55	45.05
35	3.9	8.2	4.5	13.5	40.9	4.9	9.3	5.3	12.7	42.1
36	4.95	6.61	6.8	14.69	40	3.35	6.6	7.61	14.8	39.03
37	3.5	8.58	5.25	14.7	35.92	3.13	6.6	5.64	13.66	35.73
38	5.77	9.8	5.07	15.7	43.52	4.47	9.26	7.25	15.96	44.87

## Sheet: Mid-Sagittal_Lateral View
	Right Knee:					Left Knee:
	LM Ant.Height	LM Ant.Width	LM Post.Height	LM Post.Width	LM Whole Length	LM Ant.Height	LM Ant.Width	LM Post.Height	LM Post.Width	LM Whole Length
1	3.68	10.62	7.74	11.08	37.38	3.73	10.79	7.74	10.33	35.43
2	4.85	6.07	4.43	6.53	28.29	4.37	7.03	5.05	7.8	26.64
3	4.19	9.6	4.62	10.03	33.99	3.77	8.54	5.58	9.85	34.13
4	3.56	7.06	5.66	9.93	30.35	3.29	6.82	5.54	8.25	26.82
5	4.37	9.13	6.35	7.94	30.62	4.43	7.98	6.79	9.68	29.22
6	5.76	9.2	5.68	10.1	35.39	4.35	7.26	5.51	9.64	37.31
7	4.73	8.65	6.88	19.99	43.47	3.4	8.42	7.26	13.76	31.55
8	6.66	16.32	5.88	9.8	43.09	7.25	15.44	5.47	9.9	42.82
9	2.9	6.2	4.2	6.8	28.3	3.5	5.77	4.74	7.9	30.41
10	6.2	11.5	7.7	10.9	45.9	5.6	12.1	7.14	10.1	45.1
11	4.57	9.9	6.42	9.3	30.69	2.84	7.3	6.07	6.67	29.49
12	6.23	10.99	4.61	8.21	35.37	7.85	12.13	5.26	9.34	37.29
13	3.14	8.18	4.46	8.48	27.07	4.09	8.44	4.44	8.66	29.07
14	4.11	8.18	5.49	8.16	27.96	4	9.07	5.3	9.64	28.54
15	5.14	12.29	4.93	12.02	36.86	5.42	11.71	6.87	12.63	34.83
16	6	12.1	8	11.2	42.3	4.64	11.9	5.84	9.8	40.19
17	8.99	9.42	8.12	11.79	54.65	9.2	14.3	9.8	12.5	39.3
18	6.8	11.6	7.2	10.5	36.7	6.3	11.3	7.6	11.2	36
19	4	8.05	5.88	7.58	28.93	3.7	7.55	4.85	6.6	26.55
20	4.2	8.82	12.55	14.35	36.47	4.06	8.63	6.35	9.65	33.18
21	3.93	8.1	6.88	8.66	29.51	5.28	10.3	6.22	8.55	30.29
22	2.96	8.91	6.08	7.28	31.55	4	7.94	5.85	8.53	32.72
23	4.97	9.73	7.35	8.47	28.74	4.31	7.26	7.02	7.17	25.71
24	3.72	8.24	5.18	8.4	32.71	5.42	8.94	6.61	10.13	32
25	3.19	7.82	5.8	8.83	33.03	3.72	9.41	4.95	8.01	30.35
26	5.3	9.3	4.6	8.1	40	5	8.5	4.2	8.4	42
27	3.27	7.43	6.81	8.96	32.72	5.75	8.88	6.69	9.22	31.09
28	3.58	8.95	5.18	7.82	26.82	3.47	7.89	6.59	8.91	26.59
29	3.1	7.92	5.42	8.37	30.26	2.8	8.3	5.63	8.66	29.55
30	4.48	12.24	8	11.77	35.29	5.26	10.82	7.8	13.54	35.53
31	5.8	10.19	7.03	10.39	38.12	6.9	11.28	5.98	10.57	40.03
32	4.63	9	4.28	6.99	34.51	4.72	10.01	4.01	7.59	33.09
33	4.21	8.93	5.38	9.86	26.88	6.08	8.95	5.85	9.61	29.68
34	6.9	9.4	6.1	8.3	32.2	5.05	11.2	6.73	9.71	35.23
35	6.2	12.1	4.5	9.2	37.4	7.1	11.5	3.9	10.2	38.9
36	4.12	8.74	7.01	10.88	33.98	4.7	10.68	5.91	12.45	32.62
37	5.11	7.92	6.82	9.93	27.96	6.17	10.74	6.42	8.24	30.29
38	4.27	10.63	7.04	7.94	33.9	5.16	9.45	6.93	10.07	33.23
